# Supplementary material for: Sugar transporters in Fabaceae, featuring SUT MST and SWEET families of the model plant Medicago truncatula and the agricultural crop Pisum sativum
Source: PLoS One. 2019 Sep 30;14(9):e0223173. doi: 10.1371/journal.pone.0223173 (PMC6768477; doi:10.1371/journal.pone.0223173)
Supplement: S1 Table — (XLSX) [file pone.0223173.s005.xlsx]

## Sheet: Legume SUTs
Supplementary Table 1A: Fabaceae SUT annotation and accession numbers
Gene name and accessions	Species	Size (Amino Acids)	Predicted number of transmembrane domains (TMHMM)	Previous name with reference
AdSUT1.1 Aradu.ZN5ZV.1	Arachis duranensis	521	12
AdSUT1.2 Aradu.QA3D9.1	Arachis duranensis	513	12
AdSUT1.3 Aradu.13DMQ.1	Arachis duranensis	505	12
AdSUT1.4 Aradu.D8GL6.1	Arachis duranensis	505	12
AdSUT1.5 Aradu.M7BX0.1	Arachis duranensis	452	10
AdSUT2 Aradu.629Q2.1	Arachis duranensis	513	10
AdSUT4.1 Aradu.LZ77G.1	Arachis duranensis	533	12
Aradu.751D4.1	Arachis duranensis	515	12
Aradu.SQ8X7.1	Arachis duranensis	465	10
AhSUT1.1 Arahy.1RV5TE.1	Arachis hypogaea	521	12
AhSUT1.2A Arahy.DN7S30.1	Arachis hypogaea	513	12
AhSUT1.2B Arahy.7US8C9.1	Arachis hypogaea	512	12
AhSUT1.3A Arahy.P3BT67.1	Arachis hypogaea	499	12
AhSUT1.3B Arahy.I2L3QA.1	Arachis hypogaea	494	12
AhSUT1.4A Arahy.63A9GQ.1	Arachis hypogaea	505	12
AhSUT1.4B Arahy.0V8P4W.1	Arachis hypogaea	505	12
AhSUT1.5A Arahy.7A9T8X.1	Arachis hypogaea	514	12
AhSUT1.5B Arahy.G0ML1P.1	Arachis hypogaea	497	12
AhSUT2A Arahy.DN66JW.2	Arachis hypogaea	579	9
AhSUT2B Arahy.KKV2SS.1	Arachis hypogaea	591	11
AhSUT4.1A Arahy.5UJ4FC.1	Arachis hypogaea	512	12
AhSUT4.1B Arahy.RC8J31.1	Arachis hypogaea	511	12
Arahy.2A63GV.1	Arachis hypogaea	515	12
Arahy.F3FSDQ.1	Arachis hypogaea	515	12
Arahy.RW3D4K.2	Arachis hypogaea	512	12
Arahy.YPX3YE.1	Arachis hypogaea	512	12
AiSUT1.1 Araip.NX2DL.1	Arachis ipaensis	521	12
AiSUT1.2 Araip.FR0CD.1	Arachis ipaensis	512	12
AiSUT1.3 Araip.K41MI.1	Arachis ipaensis	505	12
AiSUT1.4 Araip.U4K5P.1	Arachis ipaensis	505	12
AiSUT2 Araip.KZ1TD.1	Arachis ipaensis	600	11
AiSUT4.1 Araip.X5J07.1	Arachis ipaensis	449	11
Araip.53MMF.1	Arachis ipaensis	421	9
Araip.SJI2G.1	Arachis ipaensis	515	12
CaSUT1.1 CDCFrontier.Ca04321.1	Cicer arietinum (kabuli type)	523	12
CaSUT1.1 ICC4958.Ca10121.1	Cicer arietinum (desi type)	515	12
CaSUT1.2 CDCFrontier.Ca21044.1	Cicer arietinum (kabuli type)	468	12
CaSUT1.2 ICC4958.Ca29645.1	Cicer arietinum (desi type)	491	12
CaSUT1.4 CDCFrontier.Ca27098.1	Cicer arietinum (kabuli type)	509	12
CaSUT1.4A ICC4958.Ca03379.1	Cicer arietinum (desi type)	510	12
CaSUT1.4B ICC4958.Ca24996.1	Cicer arietinum (desi type)	468	11
CaSUT2 ICC4958Ca19625.1	Cicer arietinum (desi type)	597	10
CaSUT4.1 CDCFrontierCa 21673.1	Cicer arietinum (kabuli type)	509	11
CaSUT4.1 ICC4958.Ca 04264.1	Cicer arietinum (desi type)	508	11
CaSUT4.2 ICC4958.Ca 14677.1	Cicer arietinum (desi type)	510	12
CcSUT1.1 cajan26096.1	Cajanus cajan	489	12
CcSUT1.4A cajan35392.1	Cajanus cajan	508	12
CcSUT1.4B cajan45574.1	Cajanus cajan	475	11
CcSUT1.5 cajan35399.1	Cajanus cajan	506	11
CcSUT1.6 cajan35396.1	Cajanus cajan	480	12
CcSUT2 cajan 24349.1	Cajanus cajan	595	11
CcSUT4.1 cajan05153.1	Cajanus cajan	501	12
CcSUT4-2 cajan 09068.1	Cajanus cajan	503	12
GmSUT1.1A Glyma.10G217900.1	Glycine max	521	12
GmSUT1.1B/GmSUT1 CAD91334.1	Glycine max	520	12	GmSUT1 Aldape 2003
GmSUT1.4A Glyma.02G075100.1	Glycine max	511	12
GmSUT1.4B Glyma.16G157100.1	Glycine max	511	12
GmSUT1.5A Glyma.02G075000.1	Glycine max	507	12
GmSUT1.5B Glyma.16G156800.1	Glycine max	504	12
GmSUT1.6A Glyma.16G156900.1	Glycine max	494	12
GmSUT1.6B Glyma.16G157000.1	Glycine max	494	12
GmSUT2A Glyma.08G298500.1	Glycine max	602	11
GmSUT2B Glyma.18G123400.1	Glycine max	615	11
GmSUT4.1 Glyma.02G218600.1	Glycine max	505	12
GmSUT4.2 Glyma.04G089200.1	Glycine max	513	12
LaSUT1.1A Lup002021.1	Lupinus angustifolius	519	12
LaSUT1.1B Lup003963.1	Lupinus angustifolius	521	12
LaSUT1.1C Lup004749.1	Lupinus angustifolius	519	12
LaSUT2 Lup016593.1	Lupinus angustifolius	606	11
LaSUT4.1 Lup008404.137	Lupinus angustifolius	509	12
LaSUT4.2A Lup028482.1	Lupinus angustifolius	508	12
LaSUT4.2B Lup032911.1	Lupinus angustifolius	496	12
Lup023773.1	Lupinus angustifolius	502	12
Lup023774.1	Lupinus angustifolius	493	12
Lup025696.1	Lupinus angustifolius	511	12
Lup030760.1	Lupinus angustifolius	472	10
Lup031988.1	Lupinus angustifolius	511	12
Lup032141.1	Lupinus angustifolius	513	12
LjSUT1.1A Lj0g3v0241939.1	Lotus japonicus	467	11
LjSUT1.1B Lj5g3v1870820.2	Lotus japonicus	518	12
LjSUT1.2 Lj2g3v0205810.1	Lotus japonicus	510	11
LjSUT1.3 Lj0g3v0115359.1	Lotus japonicus	515	11
LjSUT1.4 Lj2g3v0205600.1	Lotus japonicus	510	12
LjSUT2 Lj0g3v025291999	Lotus japonicus	490	9
LjSUT4.1/LjSUT4 CAD61275	Lotus japonicus	511	12	LjSUT4 Reinders et al 2008
LjSUT4.2 Lj1g3v2096190.1	Lotus japonicus	506	12
MtSUT1.1 Medtr1g096910.1	Medicgo truncatula	525	12	MtSUT1-1 Doidy et al 2012
MtSUT1.2 Medtr6g043880.1	Medicgo truncatula	508	12	MtSUT1-2 Doidy et al 2012
MtSUT1.3 Medtr4g131920.1	Medicgo truncatula	511	12	MtSUT1-3 Doidy et al 2012
MtSUT1.4 Medtr6g033580.1	Medicgo truncatula	511	12	Newly identified in genome v4.0 ; MtSUT1-4 Peng at al 2014
MtSUT2 Medtr8g468330.1	Medicgo truncatula	600	12
MtSUT4.1 Medtr5g067470.1	Medicgo truncatula	504	12	MtSUT4-1 Doidy et al 2012
MtSUT4.2 Medtr3g110880.1	Medicgo truncatula	505	12	MtSUT4-2 Doidy et al 2012
PsSUT1.1/PsSUT1 PsCam033317	Pisum sativum	524	12	PsSUT1 Tageder et al 1999
PsSUT1.2/PsSUF1 PsCam026973	Pisum sativum	511	12	PsSUF1 Zhou 2007
PsSUT1.3 PsCam027084	Pisum sativum	502	12
PsSUT1.4 PsCam050022	Pisum sativum	510	12
PsSUT2 PsCam045366	Pisum sativum	597	10
PsSUT4.1 PsCam055867	Pisum sativum	508	12
PsSUT4.2/PsSUF4 PsCam035687	Pisum sativum	507	12	PsSUF4 Zhou et al 2007
PvSUT1.1 Phvul.007G088200.1	Phaseolus vulgaris	521	12
PvSUT1.4/PvSUF1 Phvul.004G085500.1	Phaseolus vulgaris	509	12	PvSUF1 Zhou et al 2007
PvSUT1.5/PvSUT1 Phvul.004G085100.1	Phaseolus vulgaris	503	12	PvSUT1 Zhou et al 2007
PvSUT1.6A Phvul.004G082200.1	Phaseolus vulgaris	494	12
PvSUT1.6B/PvSUT3 Phvul.004G085400.1	Phaseolus vulgaris	496	12	PvSUT3 Zhou et al 2007
PvSUT2 Phvul.003G067600.1	Phaseolus vulgaris	598	11
PvSUT4.1 Phvul.008G185300.1	Phaseolus vulgaris	505	12
PvSUT4-2 Phvul.009G114750.1	Phaseolus vulgaris	502	12
TpSUT1.1 TpmRNA16243	Trifolium pratense	479	11
TpSUT1.2 TpmRNA38348	Trifolium pratense	507	12
TpSUT1.4 TpmRNA37890	Trifolium pratense	512	12
TpSUT2 TpmRNA3437794	Trifolium pratense	593	11
TpSUT4.2 TpmRNA12807	Trifolium pratense	512	11
VaSUT1.1 Vang06g08230.1	Vigna angularis	521	12
VaSUT1.4 Vang02g11010.1	Vigna angularis	509	12
VaSUT1.5 Vang02g09410.1	Vigna angularis	490	12
VaSUT1.6 Vang0703s00010.1	Vigna angularis	422	10
VaSUT1.7 Vang0703s00030.1	Vigna angularis	418	9
VaSUT2 Vang0033ss01730.2	Vigna angularis	599	11
VaSUT4.1 Vang0340s00130.3	Vigna angularis	453	8
VfSUT1.1/VfSUT1 CAB07811	Vicia faba	523	12	VfSUT1 Weber et al 1997
VrSUT1.4 Vradi01g09820.1	Vigna radiata	491	11
VrSUT1.5 Vradi01g09920.1	Vigna radiata	471	11
VrSUT1.6 Vradi01g09840.1	Vigna radiata	413	10
VrSUT1.7 Vradi01g09830.1	Vigna radiata	389	8
VrSUT2 Vradi07g05770.1	Vigna radiata	696	12
VuSUT1.1 Vigun07g208700.1	Vigna unguiculata	542	12
VuSUT1.4 Vigun04g118400.1	Vigna unguiculata	509	12
VuSUT1.5 Vigun04g117600.1	Vigna unguiculata	507	11
VuSUT1.6 Vigun04g117900.1	Vigna unguiculata	496	12
VuSUT1.7 Vigun04g117800.1	Vigna unguiculata	496	12
VuSUT1.8 Vigun04g117700.1	Vigna unguiculata	496	12
VuSUT1.9 Vigun04g118200.1	Vigna unguiculata	473	10
VuSUT1.10 Vigun04g118000.1	Vigna unguiculata	496	12
VuSUT4.1 Vigun08g112000.2	Vigna unguiculata	507	12
VuSUT4-2 Vigun09g187600.1	Vigna unguiculata	502	12

## Sheet: AtMST
Supplementary Table 1D: Arabidopsis thaliana MST (AtMST).
Gene name and accessions	Clade	Size (Amino Acids)	Predicted number of transmembrane domains (TMHMM)
ERD6 At1g08930	ESL	496	12
ESL1 At1g08920	ESL	470	12
ESL2 At1g08900	ESL	462	12
ESL3 At1g08890	ESL	490	10
SFP1 At5g27350	ESL	474	10
SFP2 At5g27360	ESL	478	10
At3g05150	ESL	463	12
At3g05155	ESL	418	9
At3g05160	ESL	458	12
At3g05165	ESL	467	12
At3g05400	ESL	462	10
At1g54730	ESL	470	12
At2g48020	ESL	463	12
At3g20460	ESL	488	12
At5g18840	ESL	482	12
At4g04750	ESL	461	11
At4g04760	ESL	457	11
At1g75220	ESL	487	12
At1g19450	ESL	488	12
AtSTP1 At1g11260	STP	522	12
AtSTP10 At3g19940	STP	514	12
AtSTP11 At5g23270	STP	514	12
AtSTP12 At4g21480	STP	508	12
AtSTP13 At5G26340	STP	526	12
AtSTP14 At1g77210	STP	504	11
AtSTP2 At1g07340	STP	468	9
AtSTP3 At5g61520	STP	504	12
AtSTP4 At3g19930	STP	514	11
AtSTP5 At1g34580	STP	506	12
AtSTP6 At3g05960	STP	507	12
AtSTP7 At4g02050	STP	513	11
AtSTP8 At5g26250	STP	507	12
AtSTP9 At1g50310	STP	517	12
INT1 At2g43330	INT	509	12
INT2 At1g30220	INT	580	12
INT3 At2g35740	INT	580	11
INT4 At4g16480	INT	582	10
PLT1 At2g16120	PLT	511	10
PLT2 At2g16130	PLT	511	10
PLT3 At2g18480	PLT	508	11
PLT4 At2g20780	PLT	547	10
PLT5 At3g18830	PLT	539	10
PLT6 At4g36670	PLT	493	10
pGlcT At5g16150	pGlcT/SGB	546	10
SGB1 At1g79820	pGlcT/SGB	363	9
At1g05030	pGlcT/SGB	425	11
At1g67300	pGlcT/SGB	493	12
TMT1 At1g20840	TMT	734	10
TMT2 At4g35300	TMT	739	11
TMT3 At3g51490	TMT	729	11
VGT1 At3g03090	VGT	342	8
VGT2 At5g17010	VGT	440	11
AtpSuT At5g59250	VGT	579	9

## Sheet: MtMST
Supplementary Table 1B: Medicago truncatula MST (MtMST) annotation and accession numbers. Locus accession from genome version 4.0 vs 3.5 is indicated. Not available (NA) in column 2 means that this accession was not present in genome version 3.5 ; while NA in column 1 means that this accession is not present in genome version 4.0
Gene name and accessions (v4.0)	Size (Amino Acids)	Predicted number of transmembrane domains (TMHMM)	Previous accession number (v3.5) or in public database	Detail and observations
MtESL1.1 Medtr7g113960.1	481	12	Medtr7g113960.1 AC172101
MtESL1.2 Medtr7g113970.1	502	12	Medtr7g113970.1 ABN08184
MtESL2.1 Medtr7g094110.1	477	12	NA	Newly identified in genome v4.0
MtESL2.2 Medtr7g094450.1	475	12	NA	Newly identified in genome v4.0
MtESL2.3 Medtr4g118610.1	490	12	Medtr4g118610.1 AC225525
MtESL2.4 Medtr2g020710.1	485	12	Medtr2g020710.1 AC146553
MtESL3.1 Medtr8g077300.1	479	12	Medtr8g077300.1 but AC162787 25.4
MtESL3.2 Medtr8g077310.1	486	12	Medtr8g077310.2 AC162787 22.4
MtESL3.3 Medtr1g022315.1	489	12	NA	Newly identified in genome v4.0. Previously published as MtC20248 in Doidy 2012
MtESL3.4 Medtr5g020270.1	489	12	Medtr5g020270.1 CU137661
MtINT1.1 Medtr1g116650.1	534	10	Medtr1g116650.1 AC203547 11.3
MtINT1.2 Medtr1g116660.1	508	12	Medtr1g116660.1 ABO84316 AC170583	Medtr1g116830.1 AC149471 31.5 : previous tandem accession available on genome v3.5 but not present on v4.0
MtINT1.3 Medtr7g005910.1	500	12	Medtr7g005910.1 ABN09775
MtINT1.4 Medtr3g084110.1	496	10	Medtr3g084110.1 AC146705
MtINT2.1 Medtr2g049020.1	580	12	Medtr2g049020.1 AC163385 3.5
MtINT2.2 Medtr5g077580.1	569	10	Medtr5g077580.1 CR936948
MtINT2.3 Medtr2g048720.1	570	12	Medtr2g048720.1 ABD32437
MtINT2.4 Medtr2g026140.1	567	11	Medtr2g026140.1 AC148526 18.4
MtINT2.5 Medtr2g026160.1	582	12	Medtr2g026160.1 AC148526 2.4
MtPGlct1.1 Medtr6g018790.1	546	10	NA	Newly identified in genome v4.0
MtPGlct1.2 Medtr7g082270.1	506	11	Medtr7g082270.1 AC195563 6.4
MtPLT1.1 Medtr4g069500.1	522	10	NA	Newly identified in genome v4.0. Previously published as MtC00740 in Doidy 2012
MtPLT1.2 Medtr3g116240.1	514	10	Medtr3g116240.1 AC131026 18.4
MtPLT1.3 Medtr4g072030.1	520	10	Medtr4g072030.1 AC148293
MtPLT3.1 Medtr5g075300.1	500	12	Medtr5g075300.1 CR962133 17.5
MtPLT3.2 Medtr8g077890.1	501	10	Medtr8g077890.1 AC148484 16.5
MtPLT3.3 Medtr5g019870.1	496	12	Medtr5g019870.1 AC147178 32.4
MtPLT3.4 Medtr8g103500.1	498	12	Medtr8g103500.1 AC155101 10.5
MtPLT3.5 Medtr6g088450.1	515	12	Medtr6g088450.1 AC174333 5.4
MtPLT4.1 Medtr6g007340.1	530	10	Medtr6g007340.1 AC126008 10.4
MtPLT4.2 Medtr7g446340.1	530	10	NA	Newly identified in genome v4.0. MtPLT4.1 and MtPLT4.2 have Identical protein sequences but two loci on the genome
MtPLT4.3 Medtr2g013310.1	523	10	Medtr2g013310.1 ABN05975
MtSGB1.1 Medtr4g013205.1	478	10	NA	Newly identified in genome v4.0
MtSGB1.2 Medtr6g087910.1	490	10	Medtr6g087910.1 AC122722 12.4
MtSGB1.3 Medtr3g080240.1	535	11	Medtr3g080240.1 CU024864 25.4
MtSTP1.1 Medtr4g090600.1	514	12	Medtr4g090600.1 AC229710
MtSTP1.2 Medtr4g091370.1	518	12	Medtr4g091370.1
MtSTP1.3 Medtr3g023480.1	511	12	Medtr3g023480.1 CU633440
MtSTP1.4 Medtr0009s0370.1	512	12	NA	Newly identified in genome v4.0
MtSTP1.5 Medtr3g007910.1	478	10	Medtr3g007910.1 CU024878
MtSTP1.6 Medtr3g093010.1	512	10	Medtr3g093010.1 AC119415 12.5
MtSTP1.7 Medtr3g093060.1	459	11	Medtr3g093060.1 AC119415
MtSTP1.8 Medtr5g041550.1	514	10	Medtr5g041550.1 CT025840 9.4
MtSTP13.1 Medtr5g006070.1	521	12	Medtr5g006070.1 AC145222 6.4
MtSTP13.2 Medtr1g104780.1	523	12	Medtr1g104780.1 AC137838 17.4	Previously published as MtHext1 in Gaude et al. 2011
MtSTP14.1 Medtr6g087040.1	510	11	Medtr6g087040.1 AC225473
MtSTP14.2 Medtr6g088375.1	510	11	NA	Newly identified in genome v4.0
MtSTP14.3 Medtr8g102860.1	517	12	Medtr8g102860.1 MtC30299 GC AC137546
MtSTP2.1Medtr1g104750.1	499	12	Medtr1g104750.1 AC137838 2.4
MtSTP2.2 Medtr1g104770.1	500	12	Medtr1g104770.1 AC137838 21.4
MtSTP3.1 Medtr3g008160.1	509	12	Medtr3g008160.1 CU467812
MtSTP3.2 Medtr3g008170.1	510	10	Medtr3g008170.1 CU467812
MtSTP4.1 Medtr5g082540.1	510	11	Medtr5g082540.1 CU469550
MtSTP4.2 Medtr1g038600.1	494	11	NA	Newly identified in genome v4.0
MtSTP4.3 Medtr1g038630.1	512	11	Medtr1g038630.1 AC160925 34.4
MtSTP5.1 Medtr3g074270.1	482	11	NA	Newly identified in genome v4.0
MtSTP5.2 Medtr3g074390.1	512	12	NA	Newly identified in genome v4.0. Previously published as CAD31121 in Doidy 2012
MtSTP5.3 Medtr3g074400.1	424	8	NA	Newly identified in genome v4.0
MtSTP5.4 Medtr3g074410.1	509	12	NA	Newly identified in genome v4.0
MtSTP7.1 Medtr4g116790.1	523	11	NA	Newly identified in genome v4.0
MtSTP7.2 Medtr4g116770.1	505	11	Medtr4g116770.1 AC187278
MtSTP7.3 Medtr0204s0020.1	493	12	Medtr4g116800.1 AC187278
MtSTP7.4 Medtr0204s0040.1	505	11	NA	Newly identified in genome v4.0. MtSTP7.2 and MtSTP7.4 have Identical protein sequences, Medtr0204s0040.1 MtSTP7.4 being located on chromosome 0
MtSTP7.5 Medtr5g094760.1	504	12	Medtr5g094760.1 CR954196 8.5
MtSTP7.6 Medtr7g091690.1	504	12	NA	Newly identified in genome v4.0
MtTMT1.1 Medtr3g116060.1	730	10	Medtr3g116060.1 AC126786 1.4
MtTMT1.2 Medtr3g118530.1	744	11	Medtr3g118530.1 CT025534 26.4
MtTMT2.1 Medtr5g024740.1	726	11	Medtr5g024740.1 AC127019 48.4
MtTMT2.2 Medtr5g044910.1	724	10	Medtr5g044910.1 CT963115 3.5
MtTMT2.3 Medtr8g073100.1	716	11	Medtr8g073100.1 AC174379 12.4
MtVGT1.1 Medtr4g077740.1	501	12	Medtr4g077770.1 AC142222 4.5
MtVGT1.2 Medtr4g064820.1	493	10	Medtr4g064820.1 AC202498
NA			Medtr1g116830.1 AC149471 31.5	Not found in genome v 4.0
NA			Medtr8g103010.1 AC158504 23.4	Not found in genome v 4.0
NA			Mtst1 gi|1353516|gb|AAB06594.1	Previously published as Mtst1 (AAB06594) in Harrison 1996. This gene was identified from a different subpopulation (2828) of M. truncatula Jemalong (Harrison et al 1996). The corresponding orthologous gene in the sequenced Medicago A17 is Medtr4g091370.1 MtSTP1.2

## Sheet: PsMST
Supplementary Table 1C: Pisum sativum MST (PsMST).
Gene name and accessions	Size (Amino Acids)	Predicted number of transmembrane domains (TMHMM)
PsESL1.1 PsCam044151	484	12
PsESL1.2 PsCam023126	561	13
PsESL2.1 PsCam025452	633	16
PsESL2.2 PsCam016865	481	12
PsESL2.3 PsCam030830	482	12
PsESL2.4 PsCam036689	506	12
PsESL2.5 PsCam016899	322	7
PsESL3.1 PsCam057699	472	11
PsESL3.2 PsCam012903	489	12
PsINT1.1 PsCam030840	527	10
PsINT1.2 PsCam033598	515	12
PsINT1.3 PsCam000312	500	12
PsINT2.1 PsCam000133	569	11
PsINT2.2 PsCam036262	587	12
PsPGlct1.1 PsCam020861	560	10
PsPGlct1.2 PsCam020961	336	8
PsPGlct1.3 PsCam049667	900	22
PsPLT1.1 PsCam042907	522	10
PsPLT1.2 PsCam000572	511	11
PsPLT1.3 PsCam010835	521	10
PsPLT1.4 PsCam037566	521	10
PsPLT1.5 PsCam027041	515	11
PsPLT1.6 PsCam056042	514	10
PsPLT1.7 PsCam048362	668	14
PsPLT1.8 PsCam049618	657	13
PsPLT3.1 PsCam027147	506	11
PsPLT3.2 PsCam033413	504	10
PsPLT3.3 PsCam031139	461	11
PsPLT4 PsCam045427	552	12
PsSGB1.1 PsCam000206	480	10
PsSGB1.2 PsCam024801	503	10
PsSGB1.3 PsCam045639	567	13
PsSTP1.1 PsCam005243	348	8
PsSTP1.2 PsCam050112	561	12
PsSTP1.3 PsCam037040	516	10
PsSTP2.1 PsCam038033	470	10
PsSTP3.1 PsCam037071	507	12
PsSTP3.2 PsCam002016	511	10
PsSTP4.1 PsCam045570	530	12
PsSTP4.2 PsCam038872	444	11
PsSTP5.1 PsCam037169	505	12
PsSTP5.2 PsCam045805	509	12
PsSTP5.3 PsCam050320	520	12
PsSTP5.4 PsCam037383	510	11
PsSTP7.1 PsCam045535	535	12
PsSTP7.2 PsCam045706	515	11
PsSTP7.3 PsCam016857	465	10
PsSTP7.4 PsCam026849	506	11
PsSTP13.1 PsCam033375	532	12
PsSTP13.2 PsCam045600	547	13
PsSTP14.1 PsCam035530	510	12
PsSTP14.2 PsCam057664	512	12
PsSTP14.3 PsCam033335	513	12
PsTMT1.1 PsCam048989	740	10
PsTMT1.2 PsCam042571	739	11
PsTMT2.1 PsCam042626	728	11
PsTMT2.2 PsCam036102	716	12
PsVGT1.1 PsCam023136	526	13
PsVGT1.2 PsCam030835	559	11

## Sheet: SWEET 
Supplementary Table 1E: Medicago truncatula, Pisum sativum and Arabidopsis SWEET (MtSWEET, PsSWEET and AtSWEET).
Gene name and accessions	Species	Size (Amino Acids)	Predicted number of transmembrane domains (TMHMM)	Previous name with reference
MtSWEET1.1 Medtr1g029380	Medicgo truncatula	244	7	MtSWEET1a Kryvoruchko et al 2016
MtSWEET1.2 Medtr3g089125	Medicgo truncatula	247	7	MtSWEET1b Kryvoruchko et al 2016
MtSWEET2.1 Medtr8g042490	Medicgo truncatula	235	7	MtSWEET2a Kryvoruchko et al 2016
MtSWEET2.2 Medtr2g073190	Medicgo truncatula	236	7	MtSWEET2b Kryvoruchko et al 2016
MtSWEET2.3 Medtr6g034600	Medicgo truncatula	111	2	MtSWEET2c Kryvoruchko et al 2016
MtSWEET3.1 Medtr3g090940	Medicgo truncatula	250	7	MtSWEET3a Kryvoruchko et al 2016
MtSWEET3.2 Medtr3g090950	Medicgo truncatula	250	7	MtSWEET3b Kryvoruchko et al 2016
MtSWEET3.3 Medtr1g028460	Medicgo truncatula	256	7	MtSWEET3c Kryvoruchko et al 2016
MtSWEET4 Medtr4g106990	Medicgo truncatula	238	6
MtSWEET5.1 Medtr6g007610	Medicgo truncatula	240	7	MtSWEET5a Kryvoruchko et al 2016
MtSWEET5.2 Medtr6g007637	Medicgo truncatula	248	7	MtSWEET5b Kryvoruchko et al 2016
MtSWEET5.3 Medtr6g007623	Medicgo truncatula	233	7	MtSWEET5c Kryvoruchko et al 2016
MtSWEET5.4 Medtr6g007633	Medicgo truncatula	235	7	MtSWEET5d Kryvoruchko et al 2016
MtSWEET6 Medtr3g080990	Medicgo truncatula	263	7
MtSWEET7 Medtr8g099730	Medicgo truncatula	256	6
MtSWEET9.1 Medtr5g092600	Medicgo truncatula	252	7	MtSWEET9a Kryvoruchko et al 2016
MtSWEET9.2 Medtr7g007490	Medicgo truncatula	253	7	MtSWEET9b Kryvoruchko et al 2016
MtSWEET11 Medtr3g098930	Medicgo truncatula	270	7
MtSWEET12 Medtr8g096320	Medicgo truncatula	255	7
MtSWEET13 Medtr3g098910	Medicgo truncatula	311	7
MtSWEET14 Medtr8g096310	Medicgo truncatula	278	7
MtSWEET15.1 Medtr2g007890	Medicgo truncatula	288	7	MtSWEET15a Kryvoruchko et al 2016
MtSWEET15.2 Medtr5g067530	Medicgo truncatula	269	7	MtSWEET15b Kryvoruchko et al 2016
MtSWEET15.3 Medtr7g405730	Medicgo truncatula	268	7	MtN3 Gamas et al 1996 ; MtSWEET15c Kryvoruchko et al 2016
MtSWEET15.4 Medtr7g405710	Medicgo truncatula	279	7	MtSWEET15d Kryvoruchko et al 2016
MtSWEET16 Medtr2g436310	Medicgo truncatula	246	7
PsSWEET1.1 PsCam051128	Pisum sativum	248	7
PsSWEET1.2 PsCam025683	Pisum sativum	265	7
PsSWEET2.1 PsCam001036	Pisum sativum	235	7
PsSWEET2.2 PsCam034807	Pisum sativum	251	8
PsSWEET3.1 PsCam046418	Pisum sativum	262	7
PsSWEET3.3 PsCam000963	Pisum sativum	255	7
PsSWEET4 PsCam058108	Pisum sativum	230	7
PsSWEET5.1 PsCam027556	Pisum sativum	246	7
PsSWEET5.2 PsCam039606	Pisum sativum	247	6
PsSWEET5.3 PsCam027753	Pisum sativum	236	7
PsSWEET6 PsCam046241	Pisum sativum	267	7
PsSWEET7 PsCam045856	Pisum sativum	252	6
PsSWEET9 PsCam039934	Pisum sativum	252	7
PsSWEET11 PsCam043448	Pisum sativum	266	7
PsSWEET12 PsCam001349	Pisum sativum	256	7
PsSWEET13 PsCam050958	Pisum sativum	298	7
PsSWEET14 PsCam039229	Pisum sativum	279	7
PsSWEET15.1 PsCam050971	Pisum sativum	290	7
PsSWEET15.2 PsCam060254	Pisum sativum	305	7
PsSWEET15.3 PsCam011330	Pisum sativum	264	7
PsSWEET15.4 PsCam039798	Pisum sativum	262	7
PsSWEET16 PsCam046032	Pisum sativum	250	7
AtSWEET1 AT1G21460.1	Arabidopsis thaliana	247	7
AtSWEET2 AT3G14770.1	Arabidopsis thaliana	236	7
AtSWEET3 AT5G53190.1	Arabidopsis thaliana	263	7
AtSWEET4 AT3G28007.1	Arabidopsis thaliana	251	7
AtSWEET5 AT5G62850.1	Arabidopsis thaliana	240	7
AtSWEET6 AT1G66770.1	Arabidopsis thaliana	261	6
AtSWEET7 AT4G10850.1	Arabidopsis thaliana	258	7
AtSWEET8 AT5G40260.1	Arabidopsis thaliana	239	7
AtSWEET9 AT2G39060.1	Arabidopsis thaliana	258	7
AtSWEET10 AT5G50790.1	Arabidopsis thaliana	289	7
AtSWEET11 AT3G48740.1	Arabidopsis thaliana	289	7
AtSWEET12 AT5G23660.1	Arabidopsis thaliana	285	7
AtSWEET13 AT5G50800.1	Arabidopsis thaliana	294	7
AtSWEET14 AT4G25010.1	Arabidopsis thaliana	281	7
AtSWEET15 AT5G13170.1	Arabidopsis thaliana	292	7
AtSWEET16 AT3G16690.1	Arabidopsis thaliana	230	7
AtSWEET17 AT4G15920.1	Arabidopsis thaliana	241	7
